# Supplementary material for: Testing a Recombinant Form of Tetanus Toxoid as a Carrier Protein for Glycoconjugate Vaccines
Source: Vaccines (Basel). 2023 Nov 28;11(12):1770. doi: 10.3390/vaccines11121770 (PMC10747096; doi:10.3390/vaccines11121770)
Supplement: Supplementary file 1 [file vaccines-11-01770-s001.zip]

Archive with 1 entries (1 files):
- vaccines-2648606 supplementary.pdf
